# Supplementary material for: Direct Exposure to Outdoor Air Pollution Worsens the Functional Status of Stroke Patients Treated with Mechanical Thrombectomy
Source: J Clin Med. 2024 Jan 27;13(3):746. doi: 10.3390/jcm13030746 (PMC10856015; doi:10.3390/jcm13030746)
Supplement: Supplementary file 1 [file jcm-13-00746-s001.zip]

Archive with 1 entries (1 files):
- jcm-2810408-supplementary.pdf
